# Supplementary material for: High-Protein, Low-Glycaemic Meal Replacement Improves Physical Health-Related Quality of Life in High-Risk Persons for Metabolic Syndrome—A Subanalysis of the Randomised-Controlled ACOORH Trial
Source: Nutrients. 2022 Jul 30;14(15):3161. doi: 10.3390/nu14153161 (PMC9370463; doi:10.3390/nu14153161)
Supplement: Supplementary file 1 [file nutrients-14-03161-s001.zip]

Archive with 1 entries (1 files):
- nutrients-1846355-supplementary.pdf
